# Supplementary material for: Integration and acceptability of cervical cancer screening as part of postnatal care among women attending postnatal clinics in the Accra Metropolis, Greater Accra Region, Ghana
Source: PLOS Glob Public Health. 2024 Dec 31;4(12):e0004070. doi: 10.1371/journal.pgph.0004070 (PMC11687798; doi:10.1371/journal.pgph.0004070)
Supplement: S1 Data — (XLS) [file pgph.0004070.s001.xls]

## Sheet: Sheet1
Age	Agegrp	marstatus	edulevel	occupation	cigsmoking	gravida	grav	parity	par	agemenarc	AgeMen	agefsi	agefsigrp	restatus	lsp	contrahist	VAR00001	contratype	accepppapT	Ssixty4ppT	papresult	recompapPNC	accpappnc
20	20-29	single	primary	unemployed	no	1	<5	1	<5	14	<=14	17	<18	neg	2	no	no	999	very satis	no	ASC-US	maybe	yes
20	20-29	single	primary	unemployed	no	1	<5	1	<5	14	<=14	17	<18	neg	2	no	no	999	very satis	no	ASC-US	yes	yes
35	30-39	married	primary	informal	no	4	<5	4	<5	20	>14	23	>=18	neg	2	yes	current use	iud	somehow	yes	BV	yes	yes
35	30-39	married	primary	informal	no	4	<5	4	<5	20	>14	23	>=18	neg	2	yes	current use	iud	somehow	yes	BV	yes	yes
35	30-39	married	primary	informal	no	4	<5	4	<5	20	>14	23	>=18	neg	2	yes	current use	iud	somehow	yes	BV	yes	yes
29	20-29	married	tertiary	formal	no	3	<5	2	<5	14	<=14	20	>=18	neg	2	yes	current use	implant	very satis	yes	BV	yes	yes
29	20-29	married	tertiary	formal	no	3	<5	2	<5	14	<=14	20	>=18	neg	2	yes	current use	implant	very satis	yes	BV	yes	uncertain
29	20-29	married	tertiary	formal	no	3	<5	2	<5	14	<=14	20	>=18	neg	2	yes	current use	implant	very satis	yes	BV	yes	uncertain
31	30-39	single	primary	informal	no	1	<5	1	<5	12	<=14	21	>=18	neg	2	yes	ever used	condom	very satis	yes	BV	yes	uncertain
31	30-39	single	primary	informal	no	1	<5	1	<5	12	<=14	21	>=18	neg	2	yes	ever used	condom	very satis	yes	BV	yes	uncertain
31	30-39	single	primary	informal	no	1	<5	1	<5	12	<=14	21	>=18	neg	2	yes	ever used	condom	very satis	yes	BV	yes	uncertain
26	20-29	single	none	formal	no	3	<5	1	<5	14	<=14	19	>=18	neg	1	no	never	999	very satis	no	BV	yes	uncertain
26	20-29	single	none	formal	no	3	<5	1	<5	14	<=14	19	>=18	neg	1	no	never	999	very satis	no	BV	yes	uncertain
26	20-29	single	none	formal	no	3	<5	1	<5	14	<=14	19	>=18	neg	1	no	never	999	very satis	no	BV	yes	uncertain
18	<20	married	none	informal	no	2	<5	1	<5	16	>14	17	<18	neg	1	no	never	999	very satis	no	BV	yes	uncertain
18	<20	married	none	informal	no	2	<5	1	<5	16	>14	17	<18	neg	1	no	never	999	very satis	no	BV	yes	yes
18	<20	married	none	informal	no	2	<5	1	<5	16	>14	17	<18	neg	1	no	never	999	very satis	no	BV	yes	yes
29	20-29	married	secondary	informal	no	3	<5	2	<5	14	<=14	17	<18	neg	1	no	never	999	very satis	no	BV	yes	yes
29	20-29	married	secondary	informal	no	3	<5	2	<5	16	>14	17	<18	neg	1	no	never	999	very satis	no	BV	yes	yes
29	20-29	married	secondary	informal	no	3	<5	2	<5	15	>14	17	<18	neg	1	no	never	999	very satis	no	BV	yes	yes
25	20-29	married	secondary	informal	no	2	<5	1	<5	16	>14	20	>=18	neg	3	no	never	999	very satis	no	BV	yes	yes
25	20-29	married	secondary	informal	no	2	<5	1	<5	16	>14	20	>=18	neg	3	no	never	999	very satis	no	BV	yes	yes
25	20-29	married	secondary	informal	no	2	<5	1	<5	16	>14	20	>=18	neg	3	no	never	999	very satis	no	BV	yes	yes
23	20-29	married	primary	informal	no	3	<5	1	<5	16	>14	17	<18	neg	2	no	no	999	very satis	no	BV	yes	yes
23	20-29	married	primary	informal	no	3	<5	1	<5	16	>14	17	<18	neg	2	no	no	999	very satis	no	BV	yes	yes
23	20-29	married	primary	informal	no	3	<5	1	<5	16	>14	17	<18	neg	2	no	no	999	very satis	no	BV	yes	yes
30	30-39	married	secondary	informal	no	5	>=5	2	<5	16	>14	21	>=18	neg	6	no	never	999	very satis	yes	BV	yes	yes
30	30-39	married	secondary	informal	no	5	>=5	2	<5	16	>14	21	>=18	neg	6	no	never	999	very satis	yes	BV	yes	yes
30	30-39	married	secondary	informal	no	5	>=5	2	<5	16	>14	21	>=18	neg	6	no	never	999	very satis	yes	BV	yes	yes
28	20-29	single	primary	informal	no	4	<5	1	<5	14	<=14	17	<18	neg	1	no	no	999	very satis	yes	BV	yes	yes
28	20-29	single	primary	informal	no	4	<5	1	<5	16	>14	17	<18	neg	1	no	no	999	very satis	yes	BV	yes	yes
22	20-29	married	secondary	informal	no	2	<5	2	<5	17	>14	17	<18		1	no	no	999	very satis	yes	BV	yes	yes
22	20-29	married	secondary	informal	no	2	<5	2	<5	17	>14	17	<18		1	no	no	999	very satis	yes	BV	yes	yes
34	30-39	married	secondary	unemployed	no	3	<5	3	<5	15	>14	21	>=18	neg	2	no	no	999	very satis	yes	BV	yes	yes
34	30-39	married	secondary	unemployed	no	3	<5	3	<5	16	>14	22	>=18	neg	2	no	no	999	very satis	yes	BV	yes	yes
23	20-29	married	none	formal	no	4	<5	2	<5	13	<=14	14	<18	l	2	yes	ever used	condom	very satis	no	BV	yes	yes
23	20-29	married	none	formal	no	4	<5	2	<5	13	<=14	14	<18	l	2	yes	ever used	condom	very satis	no	BV	yes	yes
23	20-29	married	none	formal	no	4	<5	2	<5	13	<=14	14	<18	l	2	yes	ever used	condom	very satis	no	BV	yes	yes
32	30-39	single	tertiary	formal	no	4	<5	1	<5	13	<=14	24	>=18	neg	3	yes	ever used	ocp	very satis	yes	CANDIDA	yes	yes
32	30-39	single	tertiary	formal	no	4	<5	1	<5	13	<=14	24	>=18	neg	3	yes	ever used	ocp	very satis	yes	CANDIDA	yes	yes
32	30-39	single	tertiary	formal	no	4	<5	1	<5	13	<=14	24	>=18	neg	3	yes	ever used	ocp	very satis	yes	CANDIDA	yes	yes
31	30-39	married	secondary	informal	no	4	<5	2	<5	15	>14	21	>=18	neg	1	no	no	999	very satis	no	CANDIDA	yes	yes
31	30-39	married	secondary	informal	no	4	<5	2	<5	15	>14	21	>=18	neg	1	no	no	999	very satis	no	CANDIDA	yes	yes
31	30-39	married	secondary	informal	no	4	<5	2	<5	15	>14	21	>=18	neg	1	no	no	999	very satis	no	CANDIDA	yes	yes
30	30-39	married	tertiary	formal	no	3	<5	2	<5	15	>14	26	>=18	neg	2	yes	current use	condom	somehow	yes	CERVICITIS	yes	yes
30	30-39	married	tertiary	formal	no	3	<5	2	<5	15	>14	26	>=18	neg	2	yes	current use	condom	somehow	yes	CERVICITIS	yes	yes
30	30-39	married	tertiary	formal	no	3	<5	2	<5	15	>14	26	>=18	neg	2	yes	current use	condom	somehow	yes	CERVICITIS	yes	yes
26	20-29	married	tertiary	formal	no	1	<5	1	<5	14	<=14	22	>=18	neg	2	no	never	999	very satis	no	CERVICITIS	yes	yes
26	20-29	married	tertiary	formal	no	1	<5	1	<5	16	>14	22	>=18	neg	2	no	never	999	very satis	no	CERVICITIS	yes	yes
26	20-29	married	tertiary	formal	no	1	<5	1	<5	15	>14	22	>=18	neg	2	no	never	999	very satis	no	CERVICITIS	yes	yes
26	20-29	married	tertiary	formal	no	2	<5	1	<5	16	>14	22	>=18	neg	2	no	never	999	very satis	no	CERVICITIS	yes	yes
26	20-29	married	tertiary	formal	no	2	<5	1	<5	16	>14	22	>=18	neg	2	no	never	999	very satis	no	CERVICITIS	yes	yes
26	20-29	married	tertiary	formal	no	2	<5	1	<5	16	>14	22	>=18	neg	2	no	never	999	very satis	no	CERVICITIS	yes	yes
33	30-39	married	secondary	informal	no	3	<5	2	<5	15	>14	19	>=18	neg	1	no	never	999	very satis	no	CERVICITIS	yes	uncertain
33	30-39	married	secondary	informal	no	3	<5	2	<5	15	>14	19	>=18	neg	1	no	never	999	very satis	no	CERVICITIS	yes	uncertain
33	30-39	married	secondary	informal	no	3	<5	2	<5	15	>14	19	>=18	neg	1	no	never	999	very satis	no	CERVICITIS	yes	uncertain
25	20-29	married	secondary	informal	no	3	<5	2	<5	15	>14	21	>=18		1	no	never	999	very satis	no	CERVICITIS	yes	uncertain
25	20-29	married	secondary	informal	no	3	<5	2	<5	15	>14	21	>=18		1	no	never	999	very satis	no	CERVICITIS	yes	uncertain
25	20-29	married	secondary	informal	no	3	<5	2	<5	15	>14	21	>=18		1	no	never	999	very satis	no	CERVICITIS	yes	uncertain
36	30-39	married	secondary	informal	no	4	<5	1	<5	18	>14	21	>=18	neg	2	no	never	999	very satis	no	CERVICITIS	yes	uncertain
36	30-39	married	secondary	informal	no	4	<5	1	<5	18	>14	21	>=18	neg	2	no	never	999	very satis	no	CERVICITIS	yes	uncertain
36	30-39	married	secondary	informal	no	4	<5	1	<5	18	>14	21	>=18	neg	2	no	never	999	very satis	no	CERVICITIS	yes	uncertain
37	30-39	married	tertiary	informal	no	2	<5	2	<5	14	<=14	30	>=18	neg	2	no	no	999	very satis	no	CERVICITIS	yes	uncertain
37	30-39	married	tertiary	informal	no	2	<5	2	<5	14	<=14	30	>=18	neg	2	no	no	999	very satis	no	CERVICITIS	yes	uncertain
37	30-39	married	tertiary	informal	no	2	<5	2	<5	14	<=14	30	>=18	neg	2	no	no	999	very satis	no	CERVICITIS	yes	uncertain
34	30-39	married	tertiary	formal	no	1	<5	1	<5	13	<=14	28	>=18	neg	3	no	no	999	very satis	yes	CERVICITIS	yes	uncertain
34	30-39	married	tertiary	formal	no	1	<5	1	<5	13	<=14	28	>=18	neg	3	no	no	999	very satis	yes	CERVICITIS	yes	uncertain
34	30-39	married	tertiary	formal	no	1	<5	1	<5	13	<=14	28	>=18	neg	3	no	no	999	very satis	yes	CERVICITIS	yes	uncertain
39	30-39	married	secondary	informal	no	4	<5	4	<5	16	>14	19	>=18	neg	2	no	no	999	very satis	yes	CERVICITIS	yes	uncertain
39	30-39	married	secondary	informal	no	4	<5	4	<5	16	>14	19	>=18	neg	2	no	no	999	very satis	yes	CERVICITIS	yes	uncertain
39	30-39	married	secondary	informal	no	4	<5	4	<5	16	>14	19	>=18	neg	2	no	no	999	very satis	yes	CERVICITIS	yes	uncertain
32	30-39	married	primary	informal	no	7	>=5	5	>=5	15	>14	15	<18	neg	1	yes	current use	condom	very satis	yes	CERVICITIS	yes	uncertain
32	30-39	married	primary	informal	no	7	>=5	5	>=5	15	>14	15	<18	neg	1	yes	current use	condom	very satis	yes	CERVICITIS	yes	uncertain
32	30-39	married	primary	informal	no	7	>=5	5	>=5	15	>14	15	<18	neg	1	yes	current use	condom	very satis	yes	CERVICITIS	yes	uncertain
27	20-29	single	primary	informal	no	5	>=5	3	<5	13	<=14	13	<18	neg	4	yes	everused	condom	very satis	yes	CERVICITIS	yes	uncertain
27	20-29	single	primary	informal	no	5	>=5	3	<5	13	<=14	13	<18	neg	4	yes	everused	condom	very satis	yes	CERVICITIS	yes	uncertain
24	20-29	married	none	informal	no	3	<5	2	<5	17	>14	22	>=18	neg	1	yes	ever used	inject	very satis	no	CERVICITIS	yes	uncertain
24	20-29	married	none	informal	no	3	<5	2	<5	17	>14	22	>=18	neg	1	yes	ever used	inject	very satis	no	CERVICITIS	yes	yes
24	20-29	married	none	informal	no	3	<5	2	<5	17	>14	22	>=18	neg	1	yes	ever used	inject	very satis	no	CERVICITIS	yes	yes
30	30-39	married	tertiary	formal	no	3	<5	3	<5	14	<=14	24	>=18	neg	1	yes	current use	condom	very satis	yes	NILM	yes	yes
30	30-39	married	tertiary	formal	no	3	<5	3	<5	16	>14	24	>=18	neg	1	yes	current use	condom	very satis	yes	NILM	yes	yes
30	30-39	married	tertiary	formal	no	3	<5	3	<5	15	>14	24	>=18	neg	1	yes	current use	condom	very satis	yes	NILM	yes	yes
32	30-39	married	secondary	informal	no	4	<5	2	<5	18	>14	21	>=18	neg	2	yes	everused	inject	very satis	yes	NILM	yes	yes
32	30-39	married	secondary	informal	no	4	<5	2	<5	18	>14	21	>=18	neg	2	yes	everused	inject	very satis	yes	NILM	yes	yes
32	30-39	married	secondary	informal	no	4	<5	2	<5	18	>14	21	>=18	neg	2	yes	everused	inject	very satis	yes	NILM	yes	yes
31	30-39	married	tertiary	formal	no	4	<5	3	<5	12	<=14	19	>=18	neg	2	yes	current use	iud	very satis	no	NILM	yes	yes
31	30-39	married	tertiary	formal	no	4	<5	3	<5	12	<=14	19	>=18	neg	2	yes	current use	iud	very satis	no	NILM	yes	yes
31	30-39	married	tertiary	formal	no	4	<5	3	<5	12	<=14	19	>=18	neg	2	yes	current use	iud	very satis	no	NILM	maybe	yes
38	30-39	married	primary	informal	no	5	>=5	3	<5	15	>14	20	>=18	neg	2	yes	ever used	iud	very satis	no	NILM	maybe	yes
38	30-39	married	primary	informal	no	5	>=5	3	<5	15	>14	21	>=18	neg	2	yes	ever used	iud	very satis	no	NILM	maybe	yes
38	30-39	married	primary	informal	no	5	>=5	3	<5	15	>14	21	>=18	neg	2	yes	ever used	iud	very satis	no	NILM	maybe	yes
31	30-39	married	secondary	informal	no	3	<5	3	<5	17	>14	18	>=18	neg	4	yes	ever used	condom	very satis	yes	NILM	maybe	yes
31	30-39	married	secondary	informal	no	3	<5	3	<5	17	>14	18	>=18	neg	4	yes	ever used	condom	very satis	yes	NILM	maybe	yes
31	30-39	married	secondary	informal	no	3	<5	3	<5	17	>14	18	>=18	neg	4	yes	ever used	condom	very satis	yes	NILM	maybe	yes
31	30-39	single	tertiary	formal	no	4	<5	4	<5	14	<=14	22	>=18	neg	3	yes	ever used	implant	very satis	yes	NILM	maybe	yes
31	30-39	single	tertiary	formal	no	4	<5	4	<5	16	>14	22	>=18	neg	3	yes	ever used	implant	very satis	yes	NILM	maybe	yes
31	30-39	single	tertiary	formal	no	4	<5	4	<5	15	>14	22	>=18	neg	3	yes	ever used	implant	very satis	yes	NILM	maybe	yes
34	30-39	married	primary	informal	no	3	<5	3	<5	16	>14	20	>=18	neg	3	yes	ever used	inject	very satis	yes	NILM	maybe	yes
34	30-39	married	primary	informal	no	3	<5	3	<5	16	>14	20	>=18	neg	3	yes	ever used	inject	very satis	yes	NILM	maybe	yes
34	30-39	married	primary	informal	no	3	<5	3	<5	16	>14	20	>=18	neg	3	yes	ever used	inject	very satis	yes	NILM	maybe	yes
30	30-39	married	tertiary	informal	no	3	<5	2	<5	18	>14	19	>=18	neg	1	yes	ever used	inject	very satis	no	NILM	maybe	yes
30	30-39	married	tertiary	informal	no	3	<5	2	<5	18	>14	19	>=18	neg	1	yes	ever used	inject	very satis	no	NILM	maybe	yes
30	30-39	married	tertiary	informal	no	3	<5	2	<5	18	>14	19	>=18	neg	1	yes	ever used	inject	very satis	no	NILM	maybe	yes
30	30-39	married	tertiary	formal	no	3	<5	2	<5	13	<=14	20	>=18	neg	3	yes	ever used	inject	very satis	no	NILM	maybe	yes
30	30-39	married	tertiary	formal	no	3	<5	2	<5	13	<=14	20	>=18	neg	3	yes	ever used	inject	very satis	no	NILM	maybe	yes
30	30-39	married	tertiary	formal	no	3	<5	2	<5	13	<=14	20	>=18	neg	3	yes	ever used	inject	very satis	no	NILM	maybe	yes
25	20-29	married	secondary	informal	no	11	>=5	1	<5	15	>14	17	<18	neg	3	yes	ever used	condom	very satis	yes	NILM	maybe	yes
25	20-29	married	secondary	informal	no	11	>=5	1	<5	15	>14	17	<18	neg	3	yes	ever used	condom	very satis	yes	NILM	maybe	yes
25	20-29	married	secondary	informal	no	11	>=5	1	<5	15	>14	17	<18	neg	3	yes	ever used	condom	very satis	yes	NILM	maybe	yes
32	30-39	married	secondary	informal	yes	4	<5	2	<5	15	>14	18	>=18	neg	2	yes	ever used	inject	very satis	no	NILM	maybe	yes
32	30-39	married	secondary	informal	yes	4	<5	2	<5	15	>14	18	>=18	neg	2	yes	ever used	inject	very satis	no	NILM	maybe	uncertain
32	30-39	married	secondary	informal	yes	4	<5	2	<5	15	>14	18	>=18	neg	2	yes	ever used	inject	very satis	no	NILM	maybe	uncertain
33	30-39	married	tertiary	formal	no	2	<5	2	<5	16	>14	23	>=18	neg	3	yes	current use	iud	very satis	yes	NILM	maybe	uncertain
33	30-39	married	tertiary	formal	no	2	<5	2	<5	16	>14	23	>=18	neg	3	yes	current use	iud	very satis	yes	NILM	maybe	uncertain
33	30-39	married	tertiary	formal	no	2	<5	2	<5	16	>14	23	>=18	neg	3	yes	current use	iud	very satis	yes	NILM	maybe	uncertain
30	30-39	married	secondary	informal	no	4	<5	3	<5	13	<=14	18	>=18	neg	10	yes	ever used	ocp	very satis	yes	NILM	maybe	uncertain
30	30-39	married	secondary	informal	no	4	<5	3	<5	13	<=14	18	>=18	neg	10	yes	ever used	ocp	very satis	yes	NILM	maybe	uncertain
30	30-39	married	secondary	informal	no	4	<5	3	<5	13	<=14	18	>=18	neg	10	yes	ever used	ocp	very satis	yes	NILM	yes	uncertain
26	20-29	married	secondary	informal	no	3	<5	1	<5	15	>14	20	>=18	neg	3	yes	ever used	inject	very satis	no	NILM	yes	uncertain
26	20-29	married	secondary	informal	no	3	<5	1	<5	15	>14	20	>=18	neg	3	yes	ever used	inject	very satis	no	NILM	yes	yes
26	20-29	married	secondary	informal	no	3	<5	1	<5	15	>14	20	>=18	neg	3	yes	ever used	inject	very satis	no	NILM	yes	yes
27	20-29	married	tertiary	formal	no	1	<5	1	<5	14	<=14	22	>=18	neg	1	yes	ever used	inject	very satis	no	NILM	yes	yes
27	20-29	married	tertiary	formal	no	1	<5	1	<5	16	>14	22	>=18	neg	1	yes	ever used	inject	very satis	no	NILM	yes	yes
27	20-29	married	tertiary	formal	no	1	<5	1	<5	15	>14	22	>=18	neg	1	yes	ever used	inject	very satis	no	NILM	yes	yes
31	30-39	single	primary	unemployed	no	4	<5	3	<5	18	>14	25	>=18	neg	3	yes	current use	implant	very satis	yes	NILM	yes	yes
31	30-39	single	primary	unemployed	no	4	<5	3	<5	18	>14	25	>=18	neg	3	yes	current use	implant	very satis	yes	NILM	yes	yes
31	30-39	single	primary	unemployed	no	4	<5	3	<5	18	>14	25	>=18	neg	3	yes	current use	implant	very satis	yes	NILM	yes	yes
39	30-39	married	secondary	informal	no	3	<5	2	<5	17	>14	21	>=18	neg	2	yes	ever used	inject	very satis	no	NILM	yes	yes
39	30-39	married	secondary	informal	no	3	<5	2	<5	17	>14	21	>=18	neg	2	yes	ever used	inject	very satis	no	NILM	yes	yes
39	30-39	married	secondary	informal	no	3	<5	2	<5	17	>14	21	>=18	neg	2	yes	ever used	inject	very satis	no	NILM	yes	uncertain
28	20-29	married	secondary	formal	no	1	<5	1	<5	16	>14	27	>=18	neg	1	no	never	999	somehow	no	NILM	yes	uncertain
28	20-29	married	secondary	formal	no	1	<5	1	<5	16	>14	27	>=18	neg	1	no	never	999	somehow	no	NILM	yes	yes
28	20-29	married	secondary	formal	no	1	<5	1	<5	16	>14	27	>=18	neg	1	no	never	999	somehow	no	NILM	yes	yes
21	20-29	single	primary	informal	no	1	<5	1	<5	14	<=14	18	>=18	neg	1	no	no	999	somehow	no	NILM	yes	yes
21	20-29	single	primary	informal	no	1	<5	1	<5	14	<=14	18	>=18	neg	1	no	no	999	somehow	no	NILM	yes	yes
21	20-29	single	primary	informal	no	1	<5	1	<5	14	<=14	18	>=18	neg	1	no	no	999	somehow	no	NILM	yes	yes
32	30-39	married	primary	informal	no	1	<5	1	<5	16	>14	18	>=18	neg	2	no	no	999	somehow	no	NILM	yes	yes
32	30-39	married	primary	informal	no	1	<5	1	<5	16	>14	18	>=18	neg	2	no	no	999	somehow	no	NILM	yes	yes
32	30-39	married	primary	informal	no	1	<5	1	<5	16	>14	18	>=18	neg	2	no	no	999	somehow	no	NILM	yes	yes
29	20-29	single	secondary	unemployed	no	6	>=5	4	<5	16	>14	19	>=18	neg	2	no	no	999	somehow	no	NILM	yes	yes
29	20-29	single	secondary	unemployed	no	6	>=5	4	<5	16	>14	19	>=18	neg	2	no	no	999	somehow	no	NILM	yes	yes
29	20-29	single	secondary	unemployed	no	6	>=5	4	<5	16	>14	19	>=18	neg	2	no	no	999	somehow	no	NILM	yes	yes
31	30-39	single	tertiary	formal	no	1	<5	1	<5	14	<=14	30	>=18	neg	1	no	no	999	somehow	yes	NILM	yes	yes
31	30-39	single	tertiary	formal	no	1	<5	1	<5	16	>14	30	>=18	neg	1	no	no	999	somehow	yes	NILM	yes	yes
31	30-39	single	tertiary	formal	no	1	<5	1	<5	15	>14	30	>=18	neg	1	no	no	999	somehow	yes	NILM	yes	yes
32	30-39	married	tertiary	formal	no	2	<5	2	<5	15	>14	24	>=18	neg	1	no	no	999	somehow	yes	NILM	yes	yes
32	30-39	married	tertiary	formal	no	2	<5	2	<5	15	>14	24	>=18	neg	1	no	no	999	somehow	yes	NILM	yes	yes
32	30-39	married	tertiary	formal	no	2	<5	2	<5	15	>14	24	>=18	neg	1	no	no	999	somehow	yes	NILM	yes	yes
34	30-39	single	secondary	informal	no	6	>=5	4	<5	17	>14	17	<18	neg	2	no	no	999	very satis	yes	NILM	yes	yes
34	30-39	single	secondary	informal	no	6	>=5	4	<5	17	>14	17	<18	neg	2	no	no	999	very satis	yes	NILM	yes	yes
34	30-39	single	secondary	informal	no	6	>=5	4	<5	17	>14	19	>=18	neg	2	no	no	999	very satis	yes	NILM	yes	yes
29	20-29	married	secondary	formal	no	2	<5	1	<5	14	<=14	27	>=18	neg	1	no	never	999	very satis	no	NILM	yes	yes
29	20-29	married	secondary	formal	no	2	<5	1	<5	14	<=14	27	>=18	neg	1	no	never	999	very satis	no	NILM	yes	yes
29	20-29	married	secondary	formal	no	2	<5	1	<5	14	<=14	27	>=18	neg	1	no	never	999	very satis	no	NILM	yes	yes
32	30-39	married	tertiary	formal	no	3	<5	2	<5	17	>14	22	>=18	neg	1	no	never	999	very satis	no	NILM	yes	yes
32	30-39	married	tertiary	formal	no	3	<5	2	<5	17	>14	22	>=18	neg	1	no	never	999	very satis	no	NILM	yes	yes
32	30-39	married	tertiary	formal	no	3	<5	2	<5	17	>14	22	>=18	neg	1	no	never	999	very satis	no	NILM	yes	yes
30	30-39	married	tertiary	formal	no	3	<5	2	<5	14	<=14	21	>=18	neg	1	no	never	999	very satis	no	NILM	yes	yes
30	30-39	married	tertiary	formal	no	3	<5	2	<5	14	<=14	21	>=18	neg	1	no	never	999	very satis	no	NILM	yes	yes
30	30-39	married	tertiary	formal	no	3	<5	2	<5	14	<=14	21	>=18	neg	1	no	never	999	very satis	no	NILM	yes	yes
27	20-29	married	none	informal	no	4	<5	1	<5	14	<=14	17	<18	neg	1	no	never	999	very satis	no	NILM	yes	yes
27	20-29	married	none	informal	no	4	<5	1	<5	14	<=14	17	<18	neg	1	no	never	999	very satis	no	NILM	yes	yes
27	20-29	married	none	informal	no	4	<5	1	<5	14	<=14	17	<18	neg	1	no	never	999	very satis	no	NILM	yes	yes
33	30-39	married	none	informal	no	1	<5	1	<5	17	>14	17	<18	neg	1	no	never	999	very satis	no	NILM	yes	yes
33	30-39	married	none	informal	no	1	<5	1	<5	17	>14	17	<18	neg	1	no	never	999	very satis	no	NILM	yes	yes
33	30-39	married	none	informal	no	1	<5	1	<5	17	>14	17	<18	neg	1	no	never	999	very satis	no	NILM	yes	yes
38	30-39	married	primary	informal	no	3	<5	2	<5	13	<=14	22	>=18		1	no	never	999	very satis	no	NILM	yes	yes
38	30-39	married	primary	informal	no	3	<5	2	<5	13	<=14	22	>=18		1	no	never	999	very satis	no	NILM	yes	yes
38	30-39	married	primary	informal	no	3	<5	2	<5	13	<=14	22	>=18		1	no	never	999	very satis	no	NILM	yes	yes
28	20-29	married	primary	informal	no	6	>=5	1	<5	14	<=14	22	>=18	neg	1	no	never	999	very satis	no	NILM	yes	yes
28	20-29	married	primary	informal	no	6	>=5	1	<5	16	>14	22	>=18	neg	1	no	never	999	very satis	no	NILM	yes	yes
28	20-29	married	primary	informal	no	6	>=5	1	<5	15	>14	22	>=18	neg	1	no	never	999	very satis	no	NILM	yes	yes
30	30-39	married	secondary	informal	no	6	>=5	1	<5	16	>14	18	>=18	neg	2	no	never	999	very satis	no	NILM	yes	yes
30	30-39	married	secondary	informal	no	6	>=5	1	<5	16	>14	18	>=18	neg	2	no	never	999	very satis	no	NILM	yes	yes
30	30-39	married	secondary	informal	no	6	>=5	1	<5	16	>14	18	>=18	neg	2	no	never	999	very satis	no	NILM	yes	yes
27	20-29	married	secondary	informal	no	3	<5	2	<5	13	<=14	18	>=18	neg	1	no	never	999	very satis	no	NILM	yes	yes
27	20-29	married	secondary	informal	no	3	<5	2	<5	13	<=14	18	>=18	neg	1	no	never	999	very satis	no	NILM	yes	yes
27	20-29	married	secondary	informal	no	3	<5	2	<5	13	<=14	18	>=18	neg	1	no	never	999	very satis	no	NILM	yes	yes
23	20-29	married	secondary	informal	no	2	<5	1	<5	14	<=14	19	>=18	neg	2	no	never	999	very satis	no	NILM	yes	yes
23	20-29	married	secondary	informal	no	2	<5	1	<5	16	>14	19	>=18	neg	2	no	never	999	very satis	no	NILM	yes	yes
23	20-29	married	secondary	informal	no	2	<5	1	<5	15	>14	19	>=18	neg	2	no	never	999	very satis	no	NILM	yes	yes
21	20-29	married	secondary	informal	no	1	<5	1	<5	14	<=14	17	<18	neg	2	no	never	999	very satis	no	NILM	yes	yes
21	20-29	married	secondary	informal	no	1	<5	1	<5	14	<=14	17	<18	neg	2	no	never	999	very satis	no	NILM	yes	yes
21	20-29	married	secondary	informal	no	1	<5	1	<5	14	<=14	18	>=18	neg	2	no	never	999	very satis	no	NILM	yes	yes
34	30-39	married	secondary	informal	no	6	>=5	2	<5	16	>14	20	>=18	neg	3	no	never	999	very satis	no	NILM	yes	yes
34	30-39	married	secondary	informal	no	6	>=5	2	<5	16	>14	20	>=18	neg	3	no	never	999	very satis	no	NILM	yes	yes
34	30-39	married	secondary	informal	no	6	>=5	2	<5	16	>14	20	>=18	neg	3	no	never	999	very satis	no	NILM	yes	yes
26	20-29	married	primary	unemployed	no	5	>=5	4	<5	18	>14	19	>=18		2	no	never	999	very satis	no	NILM	yes	yes
26	20-29	married	primary	unemployed	no	5	>=5	4	<5	18	>14	19	>=18		2	no	never	999	very satis	no	NILM	yes	yes
26	20-29	married	primary	unemployed	no	5	>=5	4	<5	18	>14	19	>=18		2	no	never	999	very satis	no	NILM	yes	yes
18	<20	single	primary	formal	no	1	<5	1	<5	12	<=14	14	<18	neg	1	no	no	999	very satis	no	NILM	yes	yes
18	<20	single	primary	formal	no	1	<5	1	<5	12	<=14	14	<18	neg	1	no	no	999	very satis	no	NILM	yes	yes
18	<20	single	primary	formal	no	1	<5	1	<5	12	<=14	14	<18	neg	1	no	no	999	very satis	no	NILM	yes	yes
24	20-29	married	secondary	formal	no	2	<5	1	<5	18	>14	18	>=18	neg	2	no	no	999	very satis	no	NILM	yes	yes
24	20-29	married	secondary	formal	no	2	<5	1	<5	18	>14	18	>=18	neg	2	no	no	999	very satis	no	NILM	yes	yes
24	20-29	married	secondary	formal	no	2	<5	1	<5	18	>14	18	>=18	neg	2	no	no	999	very satis	no	NILM	yes	yes
23	20-29	single	primary	informal	no	2	<5	1	<5	14	<=14	18	>=18	neg	1	no	no	999	very satis	no	NILM	yes	yes
23	20-29	single	primary	informal	no	2	<5	1	<5	14	<=14	18	>=18	neg	1	no	no	999	very satis	no	NILM	yes	yes
23	20-29	single	primary	informal	no	2	<5	1	<5	14	<=14	18	>=18	neg	1	no	no	999	very satis	no	NILM	yes	yes
24	20-29	married	secondary	informal	no	5	>=5	3	<5	11	<=14	16	<18	neg	2	no	no	999	very satis	no	NILM	yes	yes
24	20-29	married	secondary	informal	no	5	>=5	3	<5	11	<=14	16	<18	neg	2	no	no	999	very satis	no	NILM	yes	yes
24	20-29	married	secondary	informal	no	5	>=5	3	<5	11	<=14	16	<18	neg	2	no	no	999	very satis	no	NILM	yes	yes
28	20-29	married	primary	unemployed	no	2	<5	1	<5	17	>14	18	>=18	neg	2	no	no	999	very satis	no	NILM	yes	yes
28	20-29	married	primary	unemployed	no	2	<5	1	<5	17	>14	18	>=18	neg	2	no	no	999	very satis	no	NILM	yes	yes
28	20-29	married	primary	unemployed	no	2	<5	1	<5	17	>14	18	>=18	neg	2	no	no	999	very satis	no	NILM	yes	yes
26	20-29	married	secondary	formal	no	1	<5	1	<5	14	<=14	20	>=18	neg	1	no	never	999	very satis	yes	NILM	yes	yes
26	20-29	married	secondary	formal	no	1	<5	1	<5	16	>14	20	>=18	neg	1	no	never	999	very satis	yes	NILM	yes	yes
26	20-29	married	secondary	formal	no	1	<5	1	<5	15	>14	20	>=18	neg	1	no	never	999	very satis	yes	NILM	yes	yes
24	20-29	single	secondary	informal	no	1	<5	1	<5	14	<=14	18	>=18		1	no	never	999	very satis	yes	NILM	yes	yes
24	20-29	single	secondary	informal	no	1	<5	1	<5	16	>14	18	>=18		1	no	never	999	very satis	yes	NILM	yes	yes
24	20-29	single	secondary	informal	no	1	<5	1	<5	15	>14	18	>=18		1	no	never	999	very satis	yes	NILM	yes	yes
34	30-39	married	secondary	informal	no	3	<5	3	<5	14	<=14	17	<18		1	no	never	999	very satis	yes	NILM	yes	yes
34	30-39	married	secondary	informal	no	3	<5	3	<5	14	<=14	17	<18		1	no	never	999	very satis	yes	NILM	yes	yes
34	30-39	married	secondary	informal	no	3	<5	3	<5	14	<=14	17	<18		1	no	never	999	very satis	yes	NILM	yes	yes
36	30-39	married	secondary	formal	no	2	<5	2	<5	12	<=14	32	>=18	neg	2	no	no	999	very satis	yes	NILM	yes	yes
36	30-39	married	secondary	formal	no	2	<5	2	<5	12	<=14	32	>=18	neg	2	no	no	999	very satis	yes	NILM	yes	yes
31	30-39	single	tertiary	formal	no	1	<5	1	<5	16	>14	22	>=18	neg	2	no	no	999	very satis	yes	NILM	yes	yes
31	30-39	single	tertiary	formal	no	1	<5	1	<5	16	>14	22	>=18	neg	2	no	no	999	very satis	yes	NILM	yes	yes
25	20-29	single	tertiary	formal	no	2	<5	1	<5	20	>14	22	>=18	neg	2	no	no	999	very satis	yes	NILM	yes	yes
25	20-29	single	tertiary	formal	no	2	<5	1	<5	20	>14	22	>=18	neg	2	no	no	999	very satis	yes	NILM	yes	yes
25	20-29	single	tertiary	formal	no	2	<5	1	<5	20	>14	22	>=18	neg	2	no	no	999	very satis	yes	NILM	yes	yes
34	30-39	married	tertiary	formal	no	2	<5	2	<5	18	>14	25	>=18	neg	3	no	no	999	very satis	yes	NILM	yes	yes
34	30-39	married	tertiary	formal	no	2	<5	2	<5	18	>14	25	>=18	neg	3	no	no	999	very satis	yes	NILM	yes	yes
34	30-39	married	tertiary	formal	no	2	<5	2	<5	18	>14	25	>=18	neg	3	no	no	999	very satis	yes	NILM	yes	yes
25	20-29	married	tertiary	formal	no	1	<5	1	<5	14	<=14	17	<18	neg	1	no	no	999	very satis	yes	NILM	yes	yes
25	20-29	married	tertiary	formal	no	1	<5	1	<5	16	>14	17	<18	neg	1	no	no	999	very satis	yes	NILM	yes	yes
32	30-39	divorced	tertiary	formal	no	6	>=5	3	<5	10	<=14	20	>=18	neg	3	no	no	999	very satis	yes	NILM	yes	yes
32	30-39	divorced	tertiary	formal	no	6	>=5	3	<5	10	<=14	20	>=18	neg	3	no	no	999	very satis	yes	NILM	yes	yes
32	30-39	divorced	tertiary	formal	no	6	>=5	3	<5	10	<=14	20	>=18	neg	3	no	no	999	very satis	yes	NILM	yes	yes
38	30-39	married	primary	informal	no	6	>=5	4	<5	14	<=14	24	>=18	neg	1	no	no	999	very satis	yes	NILM	yes	yes
38	30-39	married	primary	informal	no	6	>=5	4	<5	16	>14	24	>=18	neg	1	no	no	999	very satis	yes	NILM	yes	yes
38	30-39	married	primary	informal	no	6	>=5	4	<5	15	>14	24	>=18	neg	1	no	no	999	very satis	yes	NILM	yes	yes
22	20-29	married	primary	informal	no	3	<5	2	<5	12	<=14	16	<18	neg	2	no	no	999	very satis	yes	NILM	yes	yes
22	20-29	married	primary	informal	no	3	<5	2	<5	12	<=14	16	<18	neg	2	no	no	999	very satis	yes	NILM	yes	yes
22	20-29	married	primary	informal	no	3	<5	2	<5	12	<=14	16	<18	neg	2	no	no	999	very satis	yes	NILM	yes	yes
29	20-29	married	secondary	informal	no	1	<5	1	<5	14	<=14	18	>=18		1	no	no	999	very satis	yes	NILM	yes	yes
29	20-29	married	secondary	informal	no	1	<5	1	<5	16	>14	18	>=18		1	no	no	999	very satis	yes	NILM	yes	yes
29	20-29	married	secondary	informal	no	1	<5	1	<5	15	>14	18	>=18		1	no	no	999	very satis	yes	NILM	yes	yes
25	20-29	married	secondary	informal	no	1	<5	1	<5	14	<=14	17	<18		1	no	no	999	very satis	yes	NILM	yes	yes
25	20-29	married	secondary	informal	no	1	<5	1	<5	14	<=14	17	<18		1	no	no	999	very satis	yes	NILM	yes	yes
30	30-39	married	secondary	informal	no	3	<5	2	<5	15	>14	21	>=18	neg	1	no	no	999	very satis	yes	NILM	yes	yes
30	30-39	married	secondary	informal	no	3	<5	2	<5	15	>14	21	>=18	neg	1	no	no	999	very satis	yes	NILM	yes	yes
22	20-29	married	primary	unemployed	no	2	<5	2	<5	14	<=14	17	<18		4	no	no	999	very satis	yes	NILM	yes	yes
22	20-29	married	primary	unemployed	no	2	<5	2	<5	14	<=14	17	<18		4	no	no	999	very satis	yes	NILM	yes	yes
23	20-29	married	none	informal	yes	2	<5	1	<5	15	>14	17	<18	neg	1	no	never	999	very satis	no	NILM	yes	yes
23	20-29	married	none	informal	yes	2	<5	1	<5	15	>14	17	<18	neg	1	no	never	999	very satis	no	NILM	yes	yes
23	20-29	married	none	informal	yes	2	<5	1	<5	15	>14	17	<18	neg	1	no	never	999	very satis	no	NILM	yes	yes
27	20-29	single	secondary	informal	no	1	<5	1	<5	15	>14	22	>=18	neg	2	yes	ever used	condom	very satis	no	NILM	yes	yes
27	20-29	single	secondary	informal	no	1	<5	1	<5	15	>14	22	>=18	neg	2	yes	ever used	condom	very satis	no	NILM	yes	yes
27	20-29	single	secondary	informal	no	1	<5	1	<5	15	>14	22	>=18	neg	2	yes	ever used	condom	very satis	no	NILM	yes	yes
25	20-29	single	tertiary	informal	no	2	<5	2	<5	18	>14	22	>=18	neg	2	yes	ever used	condom	very satis	no	NILM	yes	yes
25	20-29	single	tertiary	informal	no	2	<5	2	<5	18	>14	22	>=18	neg	2	yes	ever used	condom	very satis	no	NILM	yes	yes
25	20-29	single	tertiary	informal	no	2	<5	2	<5	18	>14	22	>=18	neg	2	yes	ever used	condom	very satis	no	NILM	yes	yes
27	20-29	married	tertiary	informal	no	2	<5	2	<5	15	>14	20	>=18	neg	4	yes	ever used	condom	very satis	no	NILM	yes	yes
27	20-29	married	tertiary	informal	no	2	<5	2	<5	15	>14	20	>=18	neg	4	yes	ever used	condom	very satis	no	NILM	yes	yes
27	20-29	married	tertiary	informal	no	2	<5	2	<5	15	>14	20	>=18	neg	4	yes	ever used	condom	very satis	no	NILM	yes	yes
28	20-29	married	primary	informal	no	3	<5	3	<5	14	<=14	17	<18	neg	2	yes	ever used	condom	very satis	yes	NILM	yes	yes
28	20-29	married	primary	informal	no	3	<5	3	<5	16	>14	17	<18	neg	2	yes	ever used	condom	very satis	yes	NILM	yes	yes
28	20-29	married	primary	informal	no	3	<5	3	<5	15	>14	17	<18	neg	2	yes	ever used	condom	very satis	yes	NILM	yes	yes
36	30-39	married	secondary	informal	no	2	<5	2	<5	16	>14	26	>=18	neg	1	yes	ever used	condom	very satis	yes	NILM	yes	yes
36	30-39	married	secondary	informal	no	2	<5	2	<5	15	>14	26	>=18	neg	1	yes	ever used	condom	very satis	yes	NILM	yes	yes
40	40+	married	secondary	informal	no	5	>=5	5	>=5	10	<=14	25	>=18	neg	1	yes	ever used	condom	very satis	yes	NILM	yes	yes
40	40+	married	secondary	informal	no	5	>=5	5	>=5	10	<=14	25	>=18	neg	1	yes	ever used	condom	very satis	yes	NILM	yes	yes
40	40+	married	secondary	informal	no	5	>=5	5	>=5	10	<=14	25	>=18	neg	1	yes	ever used	condom	very satis	yes	NILM	yes	yes
42	40+	married	secondary	informal	no	3	<5	2	<5	14	<=14	15	<18	neg	4	yes	ever used	condom	very satis	yes	NILM	yes	yes
42	40+	married	secondary	informal	no	3	<5	2	<5	16	>14	15	<18	neg	4	yes	ever used	condom	very satis	yes	NILM	yes	yes
28	20-29	single	secondary	informal	no	2	<5	1	<5	14	<=14	22	>=18	neg	1	yes	everused	condom	very satis	yes	NILM	yes	yes
28	20-29	single	secondary	informal	no	2	<5	1	<5	16	>14	22	>=18	neg	1	yes	everused	condom	very satis	yes	NILM	yes	yes
31	30-39	married	none	informal	no	4	<5	3	<5	12	<=14	19	>=18		2	yes	ever used	depo	very satis	yes	NILM	yes	yes
31	30-39	married	none	informal	no	4	<5	3	<5	12	<=14	19	>=18		2	yes	ever used	depo	very satis	yes	NILM	yes	yes
31	30-39	married	none	informal	no	4	<5	3	<5	12	<=14	19	>=18		2	yes	ever used	depo	very satis	yes	NILM	yes	yes
32	30-39	married	primary	informal	no	3	<5	3	<5	15	>14	24	>=18	neg	1	yes	ever used	implant	very satis	no	NILM	yes	yes
32	30-39	married	primary	informal	no	3	<5	3	<5	15	>14	24	>=18	neg	1	yes	ever used	implant	very satis	no	NILM	yes	yes
32	30-39	married	primary	informal	no	3	<5	3	<5	15	>14	24	>=18	neg	1	yes	ever used	implant	very satis	no	NILM	yes	yes
25	20-29	married	primary	informal	no	2	<5	1	<5	15	>14	19	>=18	neg	1	yes	ever used	implant	very satis	yes	NILM	yes	yes
25	20-29	married	primary	informal	no	2	<5	1	<5	15	>14	19	>=18	neg	1	yes	ever used	implant	very satis	yes	NILM	yes	yes
25	20-29	married	primary	informal	no	2	<5	1	<5	15	>14	19	>=18	neg	1	yes	ever used	implant	very satis	yes	NILM	yes	yes
27	20-29	single	primary	unemployed	no	3	<5	2	<5	15	>14	19	>=18	neg	1	yes	ever used	inject	somehow	no	NILM	yes	yes
27	20-29	single	primary	unemployed	no	3	<5	2	<5	15	>14	19	>=18	neg	1	yes	ever used	inject	somehow	no	NILM	yes	yes
27	20-29	single	primary	unemployed	no	3	<5	2	<5	15	>14	19	>=18	neg	1	yes	ever used	inject	somehow	no	NILM	yes	yes
34	30-39	married	none	informal	no	4	<5	2	<5	15	>14	19	>=18	neg	2	yes	ever used	inject	very satis	no	NILM	yes	yes
34	30-39	married	none	informal	no	4	<5	2	<5	15	>14	19	>=18	neg	2	yes	ever used	inject	very satis	no	NILM	yes	yes
34	30-39	married	none	informal	no	4	<5	2	<5	15	>14	19	>=18	neg	2	yes	ever used	inject	very satis	no	NILM	yes	yes
35	30-39	married	secondary	informal	no	4	<5	3	<5	16	>14	16	<18	neg	1	yes	ever used	inject	very satis	yes	NILM	yes	yes
35	30-39	married	secondary	informal	no	4	<5	3	<5	16	>14	16	<18	neg	1	yes	ever used	inject	very satis	yes	NILM	yes	yes
31	30-39	married	secondary	informal	no	2	<5	2	<5	15	>14	19	>=18	neg	2	yes	ever used	inject	very satis	yes	NILM	yes	yes
31	30-39	married	secondary	informal	no	2	<5	2	<5	15	>14	19	>=18	neg	2	yes	ever used	inject	very satis	yes	NILM	yes	yes
31	30-39	married	secondary	informal	no	2	<5	2	<5	15	>14	19	>=18	neg	2	yes	ever used	inject	very satis	yes	NILM	yes	yes
30	30-39	single	secondary	unemployed	no	2	<5	2	<5	16	>14	22	>=18	neg	2	yes	ever used	inject	very satis	yes	NILM	yes	yes
30	30-39	single	secondary	unemployed	no	2	<5	2	<5	16	>14	22	>=18	neg	2	yes	ever used	inject	very satis	yes	NILM	yes	yes
26	20-29	married	tertiary	formal	no	1	<5	1	<5	16	>14	20	>=18	neg	2	yes	ever used	ocp	very satis	no	NILM	yes	yes
26	20-29	married	tertiary	formal	no	1	<5	1	<5	16	>14	20	>=18	neg	2	yes	ever used	ocp	very satis	no	NILM	yes	yes
26	20-29	married	tertiary	formal	no	1	<5	1	<5	16	>14	20	>=18	neg	2	yes	ever used	ocp	very satis	no	NILM	yes	yes
34	30-39	married	tertiary	formal	no	1	<5	1	<5	13	<=14	32	>=18	neg	1	yes	ever used	ocp	very satis	yes	NILM	yes	yes
34	30-39	married	tertiary	formal	no	1	<5	1	<5	13	<=14	32	>=18	neg	1	yes	ever used	ocp	very satis	yes	NILM	yes	yes
34	30-39	married	tertiary	formal	no	1	<5	1	<5	13	<=14	32	>=18	neg	1	yes	ever used	ocp	very satis	yes	NILM	yes	yes
28	20-29	married	tertiary	formal	no	1	<5	1	<5	16	>14	24	>=18		2	yes	ever used	ocp	very satis	yes	NILM	yes	yes
28	20-29	married	tertiary	formal	no	1	<5	1	<5	16	>14	24	>=18		2	yes	ever used	ocp	very satis	yes	NILM	yes	yes
28	20-29	married	tertiary	formal	no	1	<5	1	<5	16	>14	24	>=18		2	yes	ever used	ocp	very satis	yes	NILM	yes	yes
32	30-39	married	none	informal	no	4	<5	4	<5	17	>14	19	>=18	neg	2	yes	ever used	ocp	very satis	yes	NILM	yes	yes
32	30-39	married	none	informal	no	4	<5	4	<5	17	>14	19	>=18	neg	2	yes	ever used	ocp	very satis	yes	NILM	yes	yes
32	30-39	married	none	informal	no	4	<5	4	<5	17	>14	19	>=18	neg	2	yes	ever used	ocp	very satis	yes	NILM	yes	yes
30	30-39	single	tertiary	informal	no	2	<5	2	<5	15	>14	24	>=18	neg	3	yes	ever used	ocp	very satis	yes	NILM	yes	yes
30	30-39	single	tertiary	informal	no	2	<5	2	<5	15	>14	24	>=18	neg	3	yes	ever used	ocp	very satis	yes	NILM	yes	yes
30	30-39	single	tertiary	informal	no	2	<5	2	<5	15	>14	24	>=18	neg	3	yes	ever used	ocp	very satis	yes	NILM	yes	yes
29	20-29	married	tertiary	formal	no	3	<5	2	<5	11	<=14	19	>=18	neg	2	yes	everused	ocp	very satis	yes	NILM	yes	yes
29	20-29	married	tertiary	formal	no	3	<5	2	<5	11	<=14	19	>=18	neg	2	yes	everused	ocp	very satis	yes	NILM	yes	yes
29	20-29	married	tertiary	formal	no	3	<5	2	<5	11	<=14	19	>=18	neg	2	yes	everused	ocp	very satis	yes	NILM	yes	yes
32	30-39	married	tertiary	formal	no	2	<5	1	<5	14	<=14	21	>=18		2	yes	ever used	others	somehow	yes	NILM	yes	yes
32	30-39	married	tertiary	formal	no	2	<5	1	<5	14	<=14	21	>=18		2	yes	ever used	others	somehow	yes	NILM	yes	yes
32	30-39	married	tertiary	formal	no	2	<5	1	<5	14	<=14	21	>=18		2	yes	ever used	others	somehow	yes	NILM	yes	yes
32	30-39	married	tertiary	formal	no	3	<5	1	<5	19	>14	21	>=18	neg	4	yes	ever used	others	somehow	yes	NILM	yes	yes
32	30-39	married	tertiary	formal	no	3	<5	1	<5	19	>14	21	>=18	neg	4	yes	ever used	others	somehow	yes	NILM	yes	yes
32	30-39	married	tertiary	formal	no	3	<5	1	<5	19	>14	21	>=18	neg	4	yes	ever used	others	somehow	yes	NILM	yes	yes
31	30-39	married	tertiary	formal	no	6	>=5	1	<5	12	<=14	18	>=18	neg	3	yes	ever used	pill	very satis	yes	NILM	yes	yes
31	30-39	married	tertiary	formal	no	6	>=5	1	<5	12	<=14	18	>=18	neg	3	yes	ever used	pill	very satis	yes	NILM	yes	yes
31	30-39	married	tertiary	formal	no	6	>=5	1	<5	12	<=14	18	>=18	neg	3	yes	ever used	pill	very satis	yes	NILM	yes	yes
38	30-39	married	primary	informal	no	5	>=5	3	<5	16	>14	17	<18	neg	1	yes	ever used	implant	very satis	yes	UNSATIS	yes	yes
38	30-39	married	primary	informal	no	5	>=5	3	<5	16	>14	17	<18	neg	1	yes	ever used	implant	very satis	yes	UNSATIS	yes	yes
33	30-39	married	tertiary	formal	no	5	>=5	3	<5	13	<=14	20	>=18	neg	2	no	no	999	very satis	no	UNSATIS	yes	yes
33	30-39	married	tertiary	formal	no	5	>=5	3	<5	13	<=14	20	>=18	neg	2	no	no	999	very satis	no	UNSATIS	yes	yes
33	30-39	married	tertiary	formal	no	5	>=5	3	<5	13	<=14	20	>=18	neg	2	no	no	999	very satis	no	UNSATIS	yes	yes
31	30-39	single	tertiary	formal	no	3	<5	3	<5	14	<=14	20	>=18	neg	2	no	no	999	very satis	yes	UNSATIS	yes	yes
31	30-39	single	tertiary	formal	no	3	<5	3	<5	16	>14	20	>=18	neg	2	no	no	999	very satis	yes	UNSATIS	yes	yes
30	30-39	married	tertiary	formal	no	1	<5	1	<5	14	<=14	26	>=18	neg	1	no	no	999	very satis	yes	UNSATIS	yes	yes
30	30-39	married	tertiary	formal	no	1	<5	1	<5	16	>14	26	>=18	neg	1	no	no	999	very satis	yes	UNSATIS	yes	yes
35	30-39	married	none	informal	no	2	<5	2	<5	16	>14	18	>=18	neg	2	no	no	999	very satis	yes	UNSATIS	yes	yes
35	30-39	married	none	informal	no	2	<5	2	<5	16	>14	18	>=18	neg	2	no	no	999	very satis	yes	UNSATIS	yes	yes
35	30-39	married	none	informal	no	2	<5	2	<5	16	>14	18	>=18	neg	2	no	no	999	very satis	yes	UNSATIS	yes	yes
38	30-39	married	primary	informal	no	3	<5	2	<5	12	<=14	20	>=18	neg	2	no	no	999	very satis	yes	UNSATIS	yes	yes
38	30-39	married	primary	informal	no	3	<5	2	<5	12	<=14	20	>=18	neg	2	no	no	999	very satis	yes	UNSATIS	yes	yes
38	30-39	married	primary	informal	no	3	<5	2	<5	12	<=14	20	>=18	neg	2	no	no	999	very satis	yes	UNSATIS	yes	yes
29	20-29	married	tertiary	informal	no	4	<5	2	<5	16	>14	15	<18	neg	3	no	no	999	very satis	yes	UNSATIS	yes	yes
29	20-29	married	tertiary	informal	no	4	<5	2	<5	16	>14	15	<18	neg	3	no	no	999	very satis	yes	UNSATIS	yes	yes
29	20-29	married	tertiary	informal	no	4	<5	2	<5	16	>14	20	>=18	neg	3	no	no	999	very satis	yes	UNSATIS	yes	yes
26	20-29	single	secondary	unemployed	no	2	<5	2	<5	16	>14	24	>=18	neg	1	no	no	999	very satis	yes	UNSATIS	yes	yes
26	20-29	single	secondary	unemployed	no	2	<5	2	<5	16	>14	24	>=18	neg	1	no	no	999	very satis	yes	UNSATIS	yes	yes
30	30-39	single	primary	informal	no	3	<5	1	<5	15	>14	18	>=18	neg	1	yes	ever used	condom	very satis	no	UNSATIS	yes	yes
30	30-39	single	primary	informal	no	3	<5	1	<5	15	>14	18	>=18	neg	1	yes	ever used	condom	very satis	no	UNSATIS	yes	yes
30	30-39	single	primary	informal	no	3	<5	1	<5	15	>14	18	>=18	neg	1	yes	ever used	condom	very satis	no	UNSATIS	yes	yes
30	30-39	single	primary	informal	no	2	<5	1	<5	18	>14	17	<18	neg	1	yes	ever used	condom	very satis	yes	UNSATIS	yes	yes
30	30-39	single	primary	informal	no	2	<5	1	<5	18	>14	17	<18	neg	1	yes	ever used	condom	very satis	yes	UNSATIS	yes	yes
31	30-39	married	secondary	informal	no	2	<5	2	<5	12	<=14	18	>=18	neg	2	yes	ever used	condom	very satis	yes	UNSATIS	yes	yes
31	30-39	married	secondary	informal	no	2	<5	2	<5	12	<=14	19	>=18	neg	2	yes	ever used	condom	very satis	yes	UNSATIS	yes	yes
26	20-29	married	primary	informal	no	3	<5	3	<5	13	<=14	20	>=18	neg	3	yes	ever used	implant	very satis	yes	UNSATIS	yes	yes
26	20-29	married	primary	informal	no	3	<5	3	<5	13	<=14	20	>=18	neg	3	yes	ever used	implant	very satis	yes	UNSATIS	yes	yes
26	20-29	married	primary	informal	no	3	<5	3	<5	13	<=14	20	>=18	neg	3	yes	ever used	implant	very satis	yes	UNSATIS	yes	yes
